# Supplementary material for: 4-Hydr­oxy-5-(4-methoxy­phen­yl)pyrrolidin-2-one
Source: Acta Crystallogr Sect E Struct Rep Online. 2008 Feb 13;64(Pt 3):o578–9. doi: 10.1107/S1600536808003899 (PMC2960887; doi:10.1107/S1600536808003899)
Supplement: Supplementary file 2 [file e-64-0o578-Isup2.hkl]

# 
# h,k,l, Fc-squared, Fo-squared, sigma(Fo-squared) and status flag 
# 
data_I
_shelx_title ' emf26m in Pca2(1)  (100K)' 
_shelx_refln_list_code          4 
_shelx_F_calc_maximum      123.80 
_exptl_crystal_F_000       440.00 
_reflns_d_resolution_high  0.7110 
 
loop_ 
 _symmetry_equiv_pos_as_xyz 
 'x, y, z' 
 '-x, -y, z+1/2' 
 'x+1/2, -y, z' 
 '-x+1/2, y, z+1/2' 
 
_cell_length_a    11.9862 
_cell_length_b    11.6251 
_cell_length_c     7.1539 
_cell_angle_alpha  90.000 
_cell_angle_beta   90.000 
_cell_angle_gamma  90.000 
 
_shelx_F_squared_multiplier     1.000 
 
loop_ 
 _refln_index_h 
 _refln_index_k 
 _refln_index_l 
 _refln_F_squared_calc 
 _refln_F_squared_meas 
 _refln_F_squared_sigma 
 _refln_observed_status 
   2   0   0     1674.92     1699.99     80.74 o 
   4   0   0        6.60       17.41      2.21 o 
   6   0   0     1210.09     1311.36     54.26 o 
   8   0   0       12.47        8.82      4.75 o 
  10   0   0       81.28      100.42     10.66 o 
  12   0   0     2071.23     2145.04    123.01 o 
  14   0   0        7.65       27.30     10.75 o 
   0   1   0       34.53        0.78      2.67 o 
   1   1   0     1443.45     1368.16     43.60 o 
   2   1   0      839.24      845.60     30.41 o 
   3   1   0     1576.23     1572.38     48.15 o 
   4   1   0       89.38       93.61      3.62 o 
   5   1   0     2269.78     2220.61     63.90 o 
   6   1   0      536.60      591.96     17.89 o 
   7   1   0        0.09        0.11      1.43 o 
   8   1   0       67.33       70.58      5.37 o 
   9   1   0       77.86       77.94      4.85 o 
  10   1   0        4.64        3.45      2.51 o 
  11   1   0      126.59      140.49     12.48 o 
  12   1   0      365.22      425.28     19.62 o 
  13   1   0       72.89       77.21     10.16 o 
  14   1   0        0.43        0.93      5.80 o 
  15   1   0       36.62       39.90     13.41 o 
  16   1   0        0.13       -2.66      9.81 o 
   0   2   0      737.78      678.74     34.96 o 
   1   2   0     1968.65     1914.14     68.25 o 
   2   2   0      695.92      701.92     19.46 o 
   3   2   0      754.03      783.98     20.81 o 
   4   2   0      554.23      552.58     16.17 o 
   5   2   0       72.43       83.07      3.47 o 
   6   2   0       28.24       28.42      2.14 o 
   7   2   0     1295.83     1396.76     40.06 o 
   8   2   0       51.76       65.08      3.82 o 
   9   2   0      160.43      175.87      7.26 o 
  10   2   0      112.90      121.92      6.93 o 
  11   2   0       90.69      112.43      8.34 o 
  12   2   0       21.18       17.60      4.65 o 
  13   2   0       17.47       17.10      5.51 o 
  14   2   0       50.33       61.59     15.26 o 
  15   2   0       25.16       30.24     12.75 o 
  16   2   0       70.40       83.02     19.21 o 
   0   3   0       33.72       26.07      2.95 o 
   1   3   0      813.05      775.60     31.48 o 
   2   3   0      836.35      841.26     27.47 o 
   3   3   0     1615.80     1567.31     46.62 o 
   4   3   0      843.12      907.27     24.48 o 
   5   3   0     1011.81     1121.69     32.13 o 
   6   3   0      213.31      202.42      6.89 o 
   7   3   0      130.09      149.02      6.01 o 
   8   3   0      214.61      222.52      8.25 o 
   9   3   0        1.31        3.85      2.00 o 
  10   3   0      484.22      469.64     17.47 o 
  11   3   0        7.12       10.91      3.39 o 
  12   3   0       22.13       17.37      6.74 o 
  13   3   0        0.90       -4.05      5.98 o 
  14   3   0       60.47       73.92     12.00 o 
  15   3   0        3.77       -1.97      9.22 o 
  16   3   0        2.32       -0.02     10.72 o 
   0   4   0      460.58      431.10     21.01 o 
   1   4   0      639.29      624.63     26.08 o 
   2   4   0      383.88      385.11     14.83 o 
   3   4   0      465.80      506.45     19.17 o 
   4   4   0       44.30       51.24      2.82 o 
   5   4   0      159.40      173.08      5.94 o 
   6   4   0       99.99      108.40      4.17 o 
   7   4   0      193.61      192.53      7.35 o 
   8   4   0      141.41      140.88      6.95 o 
   9   4   0      148.47      163.09      7.05 o 
  10   4   0      494.01      510.01     20.31 o 
  11   4   0        3.94       -0.39      3.49 o 
  12   4   0        3.00        6.10      5.80 o 
  13   4   0       30.11       29.26      9.98 o 
  14   4   0        1.84        8.42      8.24 o 
  15   4   0        4.19       17.85     11.87 o 
  16   4   0        4.78       15.04     13.16 o 
   0   5   0      154.53      125.87      7.44 o 
   1   5   0     2382.19     2471.00     81.29 o 
   2   5   0        0.00        2.55      1.59 o 
   3   5   0      131.80      139.59      6.58 o 
   4   5   0      141.45      152.59      7.15 o 
   5   5   0      185.97      202.37      8.10 o 
   6   5   0       71.47       66.35      3.79 o 
   7   5   0      209.70      202.04      7.60 o 
   8   5   0      175.69      173.70      7.06 o 
   9   5   0       42.89       55.14      4.42 o 
  10   5   0       52.56       44.98      7.93 o 
  11   5   0       16.67       18.82      5.81 o 
  12   5   0       47.93       67.37     10.88 o 
  13   5   0      128.74      118.46     14.24 o 
  14   5   0        3.51       -3.55      6.82 o 
  15   5   0       59.77       67.30     13.12 o 
  16   5   0        1.67        4.48     11.32 o 
   0   6   0     6238.05     6356.77    295.25 o 
   1   6   0      137.10      136.14      5.37 o 
   2   6   0       80.19       78.97      4.65 o 
   3   6   0      188.49      212.83      9.26 o 
   4   6   0      346.56      389.45     15.65 o 
   5   6   0        1.74        1.29      2.29 o 
   6   6   0      173.02      162.91      8.09 o 
   7   6   0       67.01       65.57      7.07 o 
   8   6   0       85.64       73.91      5.76 o 
   9   6   0        8.11        8.34      4.18 o 
  10   6   0        1.84        1.70      4.34 o 
  11   6   0       27.01       15.81      7.22 o 
  12   6   0      223.04      255.72     21.66 o 
  13   6   0       26.95       33.02     10.81 o 
  14   6   0       38.82       36.58     10.51 o 
  15   6   0       17.37       25.56     10.41 o 
   0   7   0        0.43        3.91      2.77 o 
   1   7   0        6.84        7.26      1.81 o 
   2   7   0      265.70      274.06     16.60 o 
   3   7   0      138.01      126.77      5.98 o 
   4   7   0        3.52        5.75      2.48 o 
   5   7   0       82.31       83.74      6.16 o 
   6   7   0       19.36       18.99      3.84 o 
   7   7   0       66.97       61.77      6.52 o 
   8   7   0      156.30      170.04     10.72 o 
   9   7   0       19.66       13.86      6.60 o 
  10   7   0        1.44        4.93      5.99 o 
  11   7   0       15.17       15.67     11.89 o 
  12   7   0       41.17       33.61      9.79 o 
  13   7   0        0.52       -1.13      7.53 o 
  14   7   0       15.18       14.00      9.42 o 
  15   7   0        3.09        9.11      9.35 o 
   0   8   0      224.33      198.87     14.06 o 
   1   8   0      125.44      119.56      5.66 o 
   2   8   0      163.44      163.86      7.58 o 
   3   8   0       10.33        5.90      2.20 o 
   4   8   0     1296.39     1377.79     51.09 o 
   5   8   0       54.28       51.42      5.32 o 
   6   8   0        4.86        3.47      3.59 o 
   7   8   0      762.07      750.97     38.80 o 
   8   8   0      539.99      533.76     35.14 o 
   9   8   0      126.50      120.85     13.84 o 
  10   8   0       14.37       18.81      7.04 o 
  11   8   0       16.65       12.83     11.05 o 
  12   8   0       17.70       28.16     12.92 o 
  13   8   0        1.04        3.84      8.28 o 
  14   8   0       24.07       28.65     10.93 o 
   0   9   0        0.97        4.18      3.22 o 
   1   9   0       15.14       21.90      2.74 o 
   2   9   0      164.58      166.82      9.05 o 
   3   9   0       63.93       61.16      5.08 o 
   4   9   0      583.47      599.80     26.54 o 
   5   9   0      647.90      665.94     29.21 o 
   6   9   0       29.38       34.44     10.73 o 
   7   9   0        3.99        5.30      5.63 o 
   8   9   0      367.11      414.65     50.01 o 
   9   9   0      164.24      198.73     18.62 o 
  10   9   0       22.45       21.22     15.63 o 
  11   9   0       36.02       27.17      9.57 o 
  12   9   0       17.30       22.38      9.65 o 
  13   9   0       27.86       34.08     11.36 o 
  14   9   0       30.37       34.30     12.95 o 
   0  10   0        7.94       15.74      5.61 o 
   1  10   0        6.35        7.76      4.07 o 
   2  10   0       69.93       67.50      5.60 o 
   3  10   0      113.49      136.72     18.89 o 
   4  10   0       43.18       45.00      5.62 o 
   5  10   0       26.26       25.73      5.27 o 
   6  10   0        0.01       11.20      6.58 o 
   7  10   0      195.72      207.22     18.34 o 
   8  10   0       49.91       43.32      9.48 o 
   9  10   0        0.72       -0.38      6.53 o 
  10  10   0       24.59       19.68      8.47 o 
  11  10   0       49.56       61.83     11.92 o 
  12  10   0        1.29       16.68      9.36 o 
  13  10   0       13.45       20.31     10.83 o 
   0  11   0       25.48       19.43      6.38 o 
   1  11   0      307.42      253.42     22.52 o 
   2  11   0      135.02      121.36     11.63 o 
   3  11   0      207.61      206.63     13.88 o 
   4  11   0      153.42      164.48     10.75 o 
   5  11   0       31.01       32.62     13.38 o 
   6  11   0       11.77       13.74      8.02 o 
   7  11   0       39.33       63.78     21.28 o 
   8  11   0        0.01        3.70      6.77 o 
   9  11   0       11.54       15.51      8.21 o 
  10  11   0        2.30        0.09      7.32 o 
  11  11   0       50.28       53.91     11.92 o 
  12  11   0        0.22       -1.41     10.08 o 
   0  12   0       90.44       88.42     11.38 o 
   1  12   0       85.99       52.11     11.14 o 
   2  12   0        0.12        0.40      4.90 o 
   3  12   0       68.85       69.75      8.15 o 
   4  12   0      112.76      114.37     13.05 o 
   5  12   0        0.78        1.05      6.63 o 
   6  12   0       36.55       38.08      9.20 o 
   7  12   0       34.93       18.50      8.36 o 
   8  12   0       24.42       32.42      9.85 o 
   9  12   0        0.09        7.97      7.91 o 
  10  12   0       58.71       46.97     11.31 o 
  11  12   0       22.45       32.81     11.63 o 
   0  13   0      172.49      178.95     22.05 o 
   1  13   0       35.42       29.89     11.04 o 
   2  13   0       16.83       23.98      6.42 o 
   3  13   0       42.14       51.16      8.50 o 
   4  13   0       23.32       30.45      9.59 o 
   5  13   0       71.23       50.24     10.40 o 
   6  13   0        9.40        5.76      8.41 o 
   7  13   0       62.46       82.98     13.57 o 
   8  13   0       47.76       58.19     18.22 o 
   9  13   0       17.11       41.32     11.55 o 
  10  13   0        0.27       -1.86      9.33 o 
   0  14   0       50.52       38.64     12.57 o 
   1  14   0        1.52       13.90      7.74 o 
   2  14   0       37.69       45.77      7.91 o 
   3  14   0        4.69       10.82      8.29 o 
   4  14   0       53.57       72.60     21.15 o 
   5  14   0       56.38       76.91     14.16 o 
   6  14   0        7.75        4.86      9.07 o 
   7  14   0       21.82       38.68     11.83 o 
   8  14   0       29.79       25.25     11.09 o 
   0  15   0        9.34       19.76     12.20 o 
   1  15   0        4.68        9.43      9.58 o 
   2  15   0       21.48        5.29     11.54 o 
   3  15   0        4.05       17.42     12.00 o 
   4  15   0       15.96       11.50      9.53 o 
   5  15   0       14.59       34.39     11.89 o 
   6  15   0       26.19       28.54     12.69 o 
   0  16   0       93.69      104.78     19.60 o 
   1  16   0        2.03        1.38     12.62 o 
   2  16   0        4.40       11.34     12.45 o 
   3  16   0        7.06        4.12     11.73 o 
   2   0   1    15326.83    14396.64    463.44 o 
   4   0   1     1186.37     1108.05     34.35 o 
   6   0   1      132.41      124.92      5.19 o 
   8   0   1      691.02      719.73     25.15 o 
  10   0   1     1917.21     1954.85     65.77 o 
  12   0   1      188.23      225.80     12.74 o 
  14   0   1      439.17      422.57     23.96 o 
  16   0   1       41.19       47.19     15.26 o 
   1   1   1     2056.02     1896.48     47.03 o 
   2   1   1     4224.62     3957.98     87.55 o 
   3   1   1      267.92      292.45      6.75 o 
   4   1   1     3415.51     3378.82     70.15 o 
   5   1   1       69.89       81.57      2.46 o 
   6   1   1      170.35      173.95      4.33 o 
   7   1   1      245.78      238.29      5.72 o 
   8   1   1       20.51       29.32      1.97 o 
   9   1   1       57.50       63.41      3.01 o 
  10   1   1      246.24      254.57      7.66 o 
  11   1   1      183.69      202.30      7.70 o 
  12   1   1      212.23      210.99      9.27 o 
  13   1   1        8.59        5.77      3.35 o 
  14   1   1      327.13      351.48     14.90 o 
  15   1   1       69.11       81.79      8.95 o 
  16   1   1      273.09      334.20     40.30 o 
   1   2   1     1417.24     1276.75     36.19 o 
   2   2   1      108.22       97.83      3.63 o 
   3   2   1     1214.19     1169.82     25.38 o 
   4   2   1      494.12      451.65     10.26 o 
   5   2   1      402.96      429.20      9.59 o 
   6   2   1      965.03      997.77     21.38 o 
   7   2   1      620.57      653.96     14.77 o 
   8   2   1      193.47      192.51      5.31 o 
   9   2   1      511.76      526.65     13.46 o 
  10   2   1      155.73      153.20      5.12 o 
  11   2   1      134.87      144.51      6.20 o 
  12   2   1       43.51       47.00      4.45 o 
  13   2   1       16.66       22.82      4.70 o 
  14   2   1       86.75       94.60      9.06 o 
  15   2   1       27.44       20.88      6.74 o 
  16   2   1       10.26      -10.11      9.82 o 
   1   3   1      326.56      293.45      7.85 o 
   2   3   1      578.04      566.25     14.89 o 
   3   3   1      639.35      614.89     14.66 o 
   4   3   1      358.43      384.38      9.20 o 
   5   3   1     1551.54     1603.64     34.47 o 
   6   3   1      434.38      441.74      9.88 o 
   7   3   1     1069.14     1131.58     25.66 o 
   8   3   1       15.37       15.14      1.70 o 
   9   3   1      124.62      149.60      4.86 o 
  10   3   1       63.97       67.75      3.88 o 
  11   3   1        3.48        5.92      2.61 o 
  12   3   1       25.36       30.39      5.44 o 
  13   3   1        5.92        8.54      4.52 o 
  14   3   1      109.81      132.95     12.47 o 
  15   3   1        1.88        1.62      6.31 o 
  16   3   1        8.62       16.34      9.00 o 
   1   4   1      135.62      147.37      4.40 o 
   2   4   1       92.16       96.14      3.04 o 
   3   4   1      474.08      486.93     12.44 o 
   4   4   1      320.55      304.34      7.88 o 
   5   4   1      107.17      108.85      3.67 o 
   6   4   1      509.50      515.30     12.90 o 
   7   4   1       58.44       60.47      2.63 o 
   8   4   1       55.65       50.93      3.05 o 
   9   4   1      150.66      147.33      5.23 o 
  10   4   1       40.24       40.23      3.50 o 
  11   4   1        1.19        6.31      2.80 o 
  12   4   1       36.50       35.97      5.23 o 
  13   4   1       39.95       41.29      6.60 o 
  14   4   1       46.72       58.77     13.99 o 
  15   4   1       28.30       35.38      8.20 o 
  16   4   1       32.45       24.76      9.48 o 
   1   5   1      338.57      341.19      9.00 o 
   2   5   1      814.69      806.10     20.18 o 
   3   5   1      163.84      171.62      5.14 o 
   4   5   1      513.92      506.86     12.62 o 
   5   5   1      200.94      197.02      5.42 o 
   6   5   1      140.38      148.64      6.13 o 
   7   5   1       33.08       34.18      2.83 o 
   8   5   1       61.30       54.62      3.17 o 
   9   5   1       64.07       62.69      4.11 o 
  10   5   1        8.29       10.38      2.71 o 
  11   5   1       98.94      102.02      7.62 o 
  12   5   1       16.02       14.15      8.80 o 
  13   5   1       17.95       17.77      5.99 o 
  14   5   1       25.24        6.58      6.79 o 
  15   5   1       13.24       16.39      7.49 o 
   1   6   1       63.91       63.96      2.52 o 
   2   6   1      610.77      626.63     16.01 o 
   3   6   1      682.16      685.99     16.78 o 
   4   6   1      102.88      103.00      3.78 o 
   5   6   1      160.27      171.03      5.49 o 
   6   6   1      196.46      213.46      7.37 o 
   7   6   1      179.10      184.76      6.79 o 
   8   6   1       74.82       72.58      3.76 o 
   9   6   1       92.03       93.41      5.07 o 
  10   6   1      302.43      303.96     18.53 o 
  11   6   1       57.33       67.63      8.14 o 
  12   6   1       11.24        9.32      5.16 o 
  13   6   1      104.86       84.19      9.95 o 
  14   6   1       41.18       38.84      7.86 o 
  15   6   1       31.47       23.05      8.17 o 
   1   7   1      213.84      202.85      5.90 o 
   2   7   1       59.21       61.27      2.55 o 
   3   7   1      400.35      417.01     10.30 o 
   4   7   1      213.20      212.68      6.83 o 
   5   7   1       56.56       61.75      3.83 o 
   6   7   1       52.59       67.00      4.97 o 
   7   7   1       25.26       22.52      3.25 o 
   8   7   1       53.28       51.27      4.18 o 
   9   7   1       95.83      103.49     12.16 o 
  10   7   1       81.31       79.61      7.16 o 
  11   7   1        0.42        5.89      4.87 o 
  12   7   1       54.07       47.41      7.43 o 
  13   7   1       13.15       20.04      6.36 o 
  14   7   1       31.40       26.63      7.41 o 
  15   7   1        3.98        3.60      7.45 o 
   1   8   1      152.12      146.05      4.66 o 
   2   8   1       23.90       24.43      2.47 o 
   3   8   1      275.86      273.73      7.96 o 
   4   8   1      100.01      101.26      4.71 o 
   5   8   1      331.28      361.68     13.10 o 
   6   8   1     1903.46     1932.18     64.51 o 
   7   8   1      159.82      171.71      8.74 o 
   8   8   1      109.63      132.05     10.22 o 
   9   8   1      147.10      127.48     10.04 o 
  10   8   1      107.91      124.09     10.81 o 
  11   8   1       18.47       19.15      5.92 o 
  12   8   1       23.51       25.66      6.56 o 
  13   8   1       17.12       12.09      6.25 o 
  14   8   1        8.45       14.20      6.94 o 
   1   9   1       46.30       47.93      2.89 o 
   2   9   1       24.67       22.19      2.45 o 
   3   9   1      381.89      379.78     11.21 o 
   4   9   1      182.04      173.94      7.25 o 
   5   9   1      193.30      202.06      9.36 o 
   6   9   1      499.15      475.90     16.91 o 
   7   9   1      326.62      352.29     14.38 o 
   8   9   1       28.09       42.78      6.27 o 
   9   9   1      212.93      223.37     17.34 o 
  10   9   1       34.22       24.90      6.21 o 
  11   9   1       24.51       20.41      7.23 o 
  12   9   1        1.90       -1.67      5.38 o 
  13   9   1       42.02       43.06      8.62 o 
   1  10   1      251.62      221.25      8.51 o 
   2  10   1      181.57      190.43     13.78 o 
   3  10   1       26.44       21.32      3.27 o 
   4  10   1       47.12       40.38      4.52 o 
   5  10   1       39.61       37.35      4.70 o 
   6  10   1       15.88       13.97      3.91 o 
   7  10   1       87.42       92.86     13.29 o 
   8  10   1       19.85       19.20      5.51 o 
   9  10   1        7.94        7.99      5.05 o 
  10  10   1        0.00        1.91      5.27 o 
  11  10   1       38.77       34.95      8.32 o 
  12  10   1       45.65       52.71     11.25 o 
  13  10   1       81.71       84.77     10.66 o 
   1  11   1      128.43      101.30      6.19 o 
   2  11   1        0.91       -1.34      2.86 o 
   3  11   1      184.00      185.62     16.35 o 
   4  11   1        0.34        6.63      3.78 o 
   5  11   1       37.80       48.98      5.70 o 
   6  11   1       90.39       93.60      8.85 o 
   7  11   1       96.73      113.12      9.95 o 
   8  11   1       30.37       44.33      7.04 o 
   9  11   1       70.35       82.74      9.23 o 
  10  11   1       16.78       14.60      6.52 o 
  11  11   1       46.89       53.86      9.47 o 
  12  11   1       70.57       76.23     10.33 o 
   1  12   1       94.55       81.89      6.22 o 
   2  12   1       24.94       33.00      4.43 o 
   3  12   1       29.71       36.29      4.73 o 
   4  12   1       16.77       16.09      4.53 o 
   5  12   1        7.55        8.03      4.28 o 
   6  12   1       13.01       11.48      5.50 o 
   7  12   1       21.07       13.48      5.84 o 
   8  12   1        9.30        9.06      5.81 o 
   9  12   1        6.85        5.66      6.03 o 
  10  12   1        8.74        6.70      6.43 o 
  11  12   1       22.30       17.21      7.66 o 
   1  13   1        1.29        7.20      3.76 o 
   2  13   1        0.59        9.18      4.33 o 
   3  13   1       47.66       59.62      6.46 o 
   4  13   1       38.43       38.50      6.00 o 
   5  13   1       43.44       56.37      7.72 o 
   6  13   1        9.57       15.27      6.06 o 
   7  13   1       40.27       45.66      8.49 o 
   8  13   1        2.78        6.57      6.20 o 
   9  13   1       30.17       53.96      8.63 o 
  10  13   1        5.66        6.17      7.25 o 
   1  14   1       15.67       15.84      6.17 o 
   2  14   1       37.89       53.99      7.31 o 
   3  14   1       35.80       58.49      7.52 o 
   4  14   1        5.04       12.63      5.99 o 
   5  14   1        6.82       10.11      6.22 o 
   6  14   1       92.59      120.65     24.10 o 
   7  14   1       15.20       20.87      9.04 o 
   8  14   1        3.21        1.67      6.57 o 
   1  15   1        2.72        4.95      6.29 o 
   2  15   1        8.07       14.11      6.08 o 
   3  15   1       17.05       17.36     12.27 o 
   4  15   1       32.16       27.26      8.46 o 
   5  15   1        6.61        9.08      6.99 o 
   6  15   1       44.13       45.56      8.97 o 
   1  16   1      129.03      168.64     14.30 o 
   2  16   1       72.23       76.38     13.07 o 
   3  16   1        1.30       -5.46     15.22 o 
   0   0   2     2244.49     2057.80    108.17 o 
   2   0   2    11314.15    10414.41    306.54 o 
   4   0   2     2043.94     2023.84     60.97 o 
   6   0   2        4.27        4.38      1.51 o 
   8   0   2      601.56      599.91     19.47 o 
  10   0   2      305.97      310.96     13.80 o 
  12   0   2      337.03      388.23     18.71 o 
  14   0   2       44.45       32.52     12.27 o 
  16   0   2       44.74       29.91     14.66 o 
   0   1   2    11198.98    10237.21    342.22 o 
   1   1   2     1295.26     1229.45     27.60 o 
   2   1   2      533.29      508.14     11.02 o 
   3   1   2      596.43      593.51     13.59 o 
   4   1   2      248.38      245.09      6.17 o 
   5   1   2      523.49      506.19     12.05 o 
   6   1   2       44.16       56.44      2.86 o 
   7   1   2      630.70      594.72     13.21 o 
   8   1   2      184.36      190.21      5.65 o 
   9   1   2      191.84      199.76      6.27 o 
  10   1   2      319.56      313.18     10.25 o 
  11   1   2      166.11      164.63      9.52 o 
  12   1   2      323.81      331.93     12.68 o 
  13   1   2        8.50        5.79      3.27 o 
  14   1   2      129.47      145.68     14.16 o 
  15   1   2       15.17       10.87      5.69 o 
  16   1   2       15.13        7.13     12.29 o 
   0   2   2     6076.47     5573.25    175.90 o 
   1   2   2      393.34      358.69      8.58 o 
   2   2   2     1131.91     1070.55     27.41 o 
   3   2   2      523.90      507.73     12.41 o 
   4   2   2      150.56      162.48      4.44 o 
   5   2   2      902.43      922.81     21.20 o 
   6   2   2      113.57      115.71      3.78 o 
   7   2   2      218.87      217.23      6.00 o 
   8   2   2      144.83      145.46      4.70 o 
   9   2   2      217.85      231.11      7.07 o 
  10   2   2      270.60      262.54      8.66 o 
  11   2   2       91.46      102.40      6.11 o 
  12   2   2       51.75       44.86      4.95 o 
  13   2   2       26.71       25.23      4.28 o 
  14   2   2       83.17       93.65      7.31 o 
  15   2   2        7.50       11.44      6.23 o 
  16   2   2       13.01        9.98      9.24 o 
   0   3   2      995.58      983.43     35.57 o 
   1   3   2      692.62      623.87     16.27 o 
   2   3   2     1534.67     1426.69     37.90 o 
   3   3   2      935.35      984.54     26.76 o 
   4   3   2       30.46       30.48      2.54 o 
   5   3   2      147.81      155.15      4.74 o 
   6   3   2       15.50       14.24      1.54 o 
   7   3   2      324.25      326.46      8.73 o 
   8   3   2      391.40      375.18      9.65 o 
   9   3   2      209.98      220.86      7.25 o 
  10   3   2      191.92      203.52      8.16 o 
  11   3   2       12.37        9.54      3.04 o 
  12   3   2       23.84       18.81      3.98 o 
  13   3   2       18.64       20.11      4.92 o 
  14   3   2       11.54       14.76      5.50 o 
  15   3   2       24.71       27.77      6.77 o 
  16   3   2        3.46        0.00      8.86 o 
   0   4   2      359.54      355.26     15.35 o 
   1   4   2       97.24      101.31      3.34 o 
   2   4   2       91.21       91.26      3.55 o 
   3   4   2      478.84      474.15     12.22 o 
   4   4   2      297.64      287.30      7.95 o 
   5   4   2      199.80      195.67      5.97 o 
   6   4   2       78.99       79.03      3.60 o 
   7   4   2      130.70      127.82      4.94 o 
   8   4   2       97.46       96.75      5.80 o 
   9   4   2        4.45        2.89      2.14 o 
  10   4   2       92.76       93.38      6.45 o 
  11   4   2       27.47       27.12      3.95 o 
  12   4   2       21.53       24.77      3.96 o 
  13   4   2       15.91       14.48      5.21 o 
  14   4   2       42.16       28.22      6.64 o 
  15   4   2       11.88        7.03      6.74 o 
  16   4   2        2.64       12.12      8.61 o 
   0   5   2      856.54      788.99     32.47 o 
   1   5   2      996.55      993.39     25.90 o 
   2   5   2      476.84      466.51     14.11 o 
   3   5   2       27.68       29.20      1.91 o 
   4   5   2       59.23       67.44      3.23 o 
   5   5   2        0.99        2.33      1.40 o 
   6   5   2      150.79      144.58      5.33 o 
   7   5   2      203.93      199.17      7.84 o 
   8   5   2      113.71      105.04      5.00 o 
   9   5   2       47.22       44.82      4.11 o 
  10   5   2      180.78      197.72     14.79 o 
  11   5   2       75.75       72.64      5.52 o 
  12   5   2       56.50       46.69      6.04 o 
  13   5   2        8.17        4.88      4.79 o 
  14   5   2       33.86       30.89     12.79 o 
  15   5   2       14.85       22.54      8.28 o 
   0   6   2       78.24       65.46      4.64 o 
   1   6   2      109.55       92.90      3.78 o 
   2   6   2      514.09      473.77     13.04 o 
   3   6   2      334.01      335.99      9.59 o 
   4   6   2      148.35      160.94      6.02 o 
   5   6   2      164.44      161.70      6.64 o 
   6   6   2        2.83        6.38      1.94 o 
   7   6   2      277.59      282.11      9.45 o 
   8   6   2      160.48      145.59      6.57 o 
   9   6   2       27.81       27.90      3.39 o 
  10   6   2       69.24       63.93      5.07 o 
  11   6   2      125.92      148.31     10.28 o 
  12   6   2       30.73       18.47      5.67 o 
  13   6   2       66.98       64.67      9.43 o 
  14   6   2        6.38       11.72      7.35 o 
  15   6   2       51.14       67.44     10.94 o 
   0   7   2      966.21      899.12     37.25 o 
   1   7   2       47.49       38.77      2.44 o 
   2   7   2      355.15      340.19      9.35 o 
   3   7   2       34.62       28.63      2.64 o 
   4   7   2       27.63       24.22      2.42 o 
   5   7   2      315.51      303.31     10.42 o 
   6   7   2      140.16      135.72      6.33 o 
   7   7   2      452.32      437.31     15.37 o 
   8   7   2       77.55       71.25      5.17 o 
   9   7   2      200.68      209.71     12.46 o 
  10   7   2      215.60      221.78     11.64 o 
  11   7   2       59.17       56.69      7.46 o 
  12   7   2       23.16       20.57      5.99 o 
  13   7   2       25.16       17.69      6.41 o 
  14   7   2       40.66       43.27     12.26 o 
   0   8   2      630.74      656.81     31.88 o 
   1   8   2       68.67       68.34      3.97 o 
   2   8   2      348.23      335.09     10.36 o 
   3   8   2       15.10       16.14      2.32 o 
   4   8   2      734.37      722.81     22.15 o 
   5   8   2      528.55      504.44     17.39 o 
   6   8   2       57.39       69.53      6.14 o 
   7   8   2       24.37       19.49      3.59 o 
   8   8   2      281.52      306.28     18.50 o 
   9   8   2        3.98       14.39      4.03 o 
  10   8   2       48.73       39.57      6.57 o 
  11   8   2       36.50       29.35      6.95 o 
  12   8   2       33.52       46.04     15.51 o 
  13   8   2        2.92        2.87      5.91 o 
  14   8   2       71.86      106.19     18.44 o 
   0   9   2      257.95      240.67     13.67 o 
   1   9   2      124.21      108.01      5.99 o 
   2   9   2      158.75      141.78      6.72 o 
   3   9   2      214.31      206.51      8.56 o 
   4   9   2      102.80       96.24      5.88 o 
   5   9   2      102.50      111.94      6.79 o 
   6   9   2        0.65        4.10      3.23 o 
   7   9   2      247.66      279.92     14.70 o 
   8   9   2      108.79      105.82      7.99 o 
   9   9   2       43.68       52.14      9.94 o 
  10   9   2      131.54      136.54     16.27 o 
  11   9   2      111.54      116.71     10.84 o 
  12   9   2       49.78       43.55      8.03 o 
  13   9   2       33.50       46.43     12.08 o 
   0  10   2        1.42        4.40      4.75 o 
   1  10   2       57.18       51.87      4.52 o 
   2  10   2       11.21        4.05      3.06 o 
   3  10   2      264.67      246.68     12.24 o 
   4  10   2      133.70      145.75     10.09 o 
   5  10   2      194.91      183.93     13.31 o 
   6  10   2       70.88       67.10      6.43 o 
   7  10   2       31.78       35.38      5.51 o 
   8  10   2       50.69       53.23      7.34 o 
   9  10   2      163.35      215.45     20.40 o 
  10  10   2       75.72       81.60      9.18 o 
  11  10   2        8.12       20.05      6.86 o 
  12  10   2       84.10       85.49     10.49 o 
   0  11   2      330.99      296.00     32.80 o 
   1  11   2       65.15       40.77      4.46 o 
   2  11   2       14.85       15.27      3.64 o 
   3  11   2      156.82      168.82     13.32 o 
   4  11   2      100.62      106.00      8.55 o 
   5  11   2       31.87       29.10      4.88 o 
   6  11   2       47.09       44.86      5.85 o 
   7  11   2       25.25       21.44      5.45 o 
   8  11   2       39.62       33.86      6.97 o 
   9  11   2       10.72        8.97      5.98 o 
  10  11   2       28.24       40.54      9.52 o 
  11  11   2       28.41       39.60      8.23 o 
  12  11   2       33.64       24.91      9.54 o 
   0  12   2      100.09       95.58     12.61 o 
   1  12   2       46.93       42.38      5.91 o 
   2  12   2       73.40       71.63     11.33 o 
   3  12   2        5.66        5.89      4.27 o 
   4  12   2       18.53       18.98      4.80 o 
   5  12   2       37.72       42.30      5.92 o 
   6  12   2        3.57        3.97      4.59 o 
   7  12   2       93.80       87.63     17.23 o 
   8  12   2       50.00       70.38     14.44 o 
   9  12   2       21.28       29.42      7.77 o 
  10  12   2        6.25        8.24      6.96 o 
   0  13   2        6.63        4.51      5.31 o 
   1  13   2        2.70        7.93      4.29 o 
   2  13   2       31.92       24.28      4.99 o 
   3  13   2       48.68       43.78      9.67 o 
   4  13   2       10.96        8.47      4.61 o 
   5  13   2       34.27       37.33      7.84 o 
   6  13   2        5.48        1.21      5.80 o 
   7  13   2       23.82       27.54      7.53 o 
   8  13   2        9.69        5.14      7.04 o 
   9  13   2        2.97        9.23      7.09 o 
   0  14   2        8.01        5.76      7.94 o 
   1  14   2        4.48        8.59      4.93 o 
   2  14   2       26.50       31.38      5.98 o 
   3  14   2       10.68        4.71      5.52 o 
   4  14   2       92.90       94.14      9.37 o 
   5  14   2        9.65       13.60      7.42 o 
   6  14   2        0.95        7.53      6.56 o 
   7  14   2       59.54       80.60     10.04 o 
   8  14   2       24.14       30.66     10.37 o 
   0  15   2       32.43       24.53      9.80 o 
   1  15   2       21.23       24.54      7.79 o 
   2  15   2       65.77       76.72      8.97 o 
   3  15   2       25.25       28.42      7.18 o 
   4  15   2       17.50       24.76      8.61 o 
   5  15   2        4.84       10.12      7.94 o 
   0  16   2      115.84      140.81     22.47 o 
   2   0   3     1134.07     1085.67     32.90 o 
   4   0   3     2377.96     2421.60     73.03 o 
   6   0   3      996.50     1005.09     29.44 o 
   8   0   3      481.16      490.87     18.03 o 
  10   0   3       97.78       83.85      6.44 o 
  12   0   3       58.11       45.19      7.36 o 
  14   0   3      142.31      154.69     13.49 o 
  16   0   3      301.98      299.08     39.10 o 
   1   1   3      414.36      432.71     10.65 o 
   2   1   3      270.85      283.58      7.48 o 
   3   1   3      816.83      848.13     19.06 o 
   4   1   3      124.59      130.30      3.74 o 
   5   1   3      921.60      877.16     19.41 o 
   6   1   3      133.39      123.82      3.90 o 
   7   1   3      104.20      114.10      3.87 o 
   8   1   3      206.84      209.23      6.16 o 
   9   1   3      309.21      299.76      8.59 o 
  10   1   3      152.12      154.68      6.70 o 
  11   1   3       29.85       24.80      3.62 o 
  12   1   3       45.58       52.74      5.45 o 
  13   1   3        8.58        8.24      4.09 o 
  14   1   3       14.92       20.79      5.08 o 
  15   1   3       44.30       43.89      7.12 o 
  16   1   3       53.20       41.33     11.49 o 
   1   2   3       38.10       35.49      3.27 o 
   2   2   3      527.04      531.26     13.23 o 
   3   2   3      664.82      674.28     17.58 o 
   4   2   3     1245.64     1265.40     27.52 o 
   5   2   3       80.85       86.19      3.42 o 
   6   2   3      220.01      220.16      6.04 o 
   7   2   3       45.49       46.32      2.60 o 
   8   2   3       47.17       43.71      2.75 o 
   9   2   3       79.24       75.47      4.57 o 
  10   2   3       78.26       75.00      5.02 o 
  11   2   3       39.44       29.44      3.63 o 
  12   2   3       47.68       36.95      4.61 o 
  13   2   3       95.06       79.87      7.22 o 
  14   2   3        7.22        5.72      4.53 o 
  15   2   3       99.30       85.33     10.20 o 
   1   3   3      961.38      993.14     23.73 o 
   2   3   3      524.61      525.24     12.46 o 
   3   3   3      168.76      189.59      6.73 o 
   4   3   3      119.84      112.97      5.20 o 
   5   3   3       66.47       67.89      3.24 o 
   6   3   3      196.69      197.88      6.25 o 
   7   3   3       19.81       17.73      2.45 o 
   8   3   3      260.30      234.04      7.19 o 
   9   3   3      107.61      108.55      5.30 o 
  10   3   3      144.07      140.45      7.17 o 
  11   3   3       72.54       72.04      5.84 o 
  12   3   3       41.95       39.67      4.68 o 
  13   3   3       21.85       22.29      4.43 o 
  14   3   3       33.77       26.95      5.43 o 
  15   3   3        2.56        4.74      7.07 o 
   1   4   3      130.69      148.15      4.46 o 
   2   4   3      260.69      264.81      8.58 o 
   3   4   3       41.59       45.60      2.81 o 
   4   4   3      107.54      106.52      4.82 o 
   5   4   3       93.27      100.09      4.04 o 
   6   4   3      192.76      204.92      6.75 o 
   7   4   3      376.89      374.64     11.01 o 
   8   4   3       79.53       74.23      4.49 o 
   9   4   3        2.13        3.16      2.57 o 
  10   4   3       72.01       51.91      4.68 o 
  11   4   3       12.52       14.49      3.85 o 
  12   4   3        9.24        6.02      3.86 o 
  13   4   3       37.52       35.83      5.37 o 
  14   4   3      190.61      217.78     15.12 o 
  15   4   3        7.16        6.36      6.99 o 
   1   5   3      149.10      166.49      5.34 o 
   2   5   3      183.65      191.00      6.77 o 
   3   5   3     1127.61     1115.95     34.72 o 
   4   5   3      265.09      263.91      9.07 o 
   5   5   3       31.19       28.00      2.75 o 
   6   5   3       66.47       61.26      5.65 o 
   7   5   3       25.97       24.45      3.04 o 
   8   5   3       83.55       80.96      5.31 o 
   9   5   3      408.31      415.24     15.94 o 
  10   5   3      105.61      100.35     10.08 o 
  11   5   3       18.12       15.37      4.15 o 
  12   5   3       20.17       15.58      4.82 o 
  13   5   3       20.73        9.52      5.80 o 
  14   5   3       62.70       70.68     13.80 o 
  15   5   3        6.80        5.27      7.58 o 
   1   6   3      178.95      190.15      7.65 o 
   2   6   3       62.62       64.58      3.56 o 
   3   6   3      240.76      266.01     12.61 o 
   4   6   3      209.74      215.30      8.00 o 
   5   6   3      172.42      160.92      6.81 o 
   6   6   3      129.14      121.13      6.70 o 
   7   6   3       12.42        6.39      2.75 o 
   8   6   3       25.46       20.46      3.40 o 
   9   6   3      210.97      201.98      8.95 o 
  10   6   3       14.73       10.98      4.65 o 
  11   6   3       23.96       19.19      3.96 o 
  12   6   3       11.37       14.41      5.46 o 
  13   6   3        1.92       -1.49      5.80 o 
  14   6   3        5.14        4.31      6.81 o 
   1   7   3      146.30      148.96      7.24 o 
   2   7   3       14.98       12.47      2.38 o 
   3   7   3        0.32        6.32      4.78 o 
   4   7   3       76.29       72.24      4.40 o 
   5   7   3      578.11      571.21     17.99 o 
   6   7   3       12.04       14.56      3.21 o 
   7   7   3      173.67      176.54      8.25 o 
   8   7   3       75.19       80.99      7.19 o 
   9   7   3        7.94        2.47      3.15 o 
  10   7   3       65.97       76.00      6.79 o 
  11   7   3       59.14       56.54      5.48 o 
  12   7   3       24.35       18.86      5.98 o 
  13   7   3       12.28       16.59      7.49 o 
  14   7   3       24.82       32.33      9.80 o 
   1   8   3      101.30      126.14     11.51 o 
   2   8   3      397.74      417.71     22.89 o 
   3   8   3      262.60      278.32     17.43 o 
   4   8   3      959.26      948.20     31.46 o 
   5   8   3      180.69      194.36     10.03 o 
   6   8   3       63.47       63.97      4.96 o 
   7   8   3      142.01      146.29      8.81 o 
   8   8   3      145.80      151.15      8.57 o 
   9   8   3       48.59       43.63      5.24 o 
  10   8   3       38.37       42.83      5.51 o 
  11   8   3       22.26       16.60      6.26 o 
  12   8   3       15.96        9.54      6.19 o 
  13   8   3       22.40       19.50      6.89 o 
   1   9   3      921.23      914.40     33.84 o 
   2   9   3      312.77      307.83     18.96 o 
   3   9   3       96.12       83.28      6.44 o 
   4   9   3       64.91       66.37      6.07 o 
   5   9   3       21.72       18.74      4.09 o 
   6   9   3       36.75       45.72      5.78 o 
   7   9   3      128.70      139.95     12.29 o 
   8   9   3       85.55       94.85      6.96 o 
   9   9   3       66.32       75.91      7.96 o 
  10   9   3       72.78       91.45     10.57 o 
  11   9   3       73.89       70.18      9.08 o 
  12   9   3       24.51       20.98      9.74 o 
  13   9   3      138.17      167.17     29.42 o 
   1  10   3       12.83        6.92      3.49 o 
   2  10   3      218.08      197.12     13.32 o 
   3  10   3       51.61       51.76      5.34 o 
   4  10   3       50.89       48.82      8.09 o 
   5  10   3        5.82       10.00      4.15 o 
   6  10   3        0.10        4.66      4.30 o 
   7  10   3       34.74       44.80      6.02 o 
   8  10   3        0.92        3.39      4.74 o 
   9  10   3        1.04        3.40      4.84 o 
  10  10   3       11.41       18.08      6.57 o 
  11  10   3       62.83       67.97      9.57 o 
  12  10   3       34.30       49.51     14.87 o 
   1  11   3       52.77       60.94      6.67 o 
   2  11   3       40.58       50.42     11.74 o 
   3  11   3        8.07       11.47      4.17 o 
   4  11   3       50.21       50.38      5.90 o 
   5  11   3       37.95       35.75      5.64 o 
   6  11   3       41.37       42.32      5.90 o 
   7  11   3       21.61       40.43      6.96 o 
   8  11   3       21.36       35.44      6.15 o 
   9  11   3        9.49        6.22      6.26 o 
  10  11   3       33.30       26.15      7.78 o 
  11  11   3        3.40        6.51      7.21 o 
   1  12   3        7.29        6.79      4.25 o 
   2  12   3       14.08       10.45      5.15 o 
   3  12   3      106.95      110.03      9.24 o 
   4  12   3       18.12       19.61      5.61 o 
   5  12   3       36.74       34.13      5.72 o 
   6  12   3       56.89       68.40      7.30 o 
   7  12   3       16.55       19.60      7.30 o 
   8  12   3       29.86       36.70      9.53 o 
   9  12   3       80.73      105.11     20.25 o 
  10  12   3        5.53        7.06      7.50 o 
   1  13   3        2.46        0.43      4.42 o 
   2  13   3       13.21        6.71      4.80 o 
   3  13   3       14.13       15.46      6.00 o 
   4  13   3        1.64        1.71      5.48 o 
   5  13   3       41.64       61.49      8.04 o 
   6  13   3       37.95       34.27      6.56 o 
   7  13   3       43.28       52.20      8.44 o 
   8  13   3        3.35        8.46      7.05 o 
   1  14   3       18.07       16.28      6.22 o 
   2  14   3       50.04       47.17      6.80 o 
   3  14   3       13.30       10.25      5.51 o 
   4  14   3       17.40       15.37      6.65 o 
   5  14   3       31.10       36.01     12.61 o 
   6  14   3       10.53       13.33      8.02 o 
   7  14   3        0.39       -0.19      7.63 o 
   1  15   3       88.86       76.38     13.46 o 
   2  15   3       13.27       10.05      6.80 o 
   3  15   3       20.48       24.69      7.44 o 
   4  15   3       17.74       26.95      7.69 o 
   0   0   4     1007.04     1075.36     49.08 o 
   2   0   4      516.17      536.65     19.89 o 
   4   0   4      672.40      674.27     23.14 o 
   6   0   4      164.69      160.94      6.83 o 
   8   0   4      180.08      177.57      8.61 o 
  10   0   4      234.55      260.45     14.70 o 
  12   0   4       37.96       34.22      7.23 o 
  14   0   4       66.33       56.76     11.88 o 
   0   1   4      843.96      858.13     30.35 o 
   1   1   4      761.52      788.17     19.87 o 
   2   1   4      278.09      298.57      8.44 o 
   3   1   4      113.87      110.05      4.24 o 
   4   1   4      230.19      233.31      6.57 o 
   5   1   4      819.38      870.98     20.16 o 
   6   1   4       45.64       41.29      3.11 o 
   7   1   4      494.89      466.29     11.71 o 
   8   1   4      453.56      448.06     12.98 o 
   9   1   4      184.34      187.91      7.59 o 
  10   1   4      173.38      151.19      7.25 o 
  11   1   4      110.48       92.17      7.00 o 
  12   1   4      106.15      106.35     12.29 o 
  13   1   4       15.35       24.86      5.33 o 
  14   1   4       69.92       65.15      7.86 o 
  15   1   4       22.53       11.67      6.69 o 
   0   2   4      455.04      464.85     17.49 o 
   1   2   4       28.19       26.70      2.01 o 
   2   2   4      110.93      104.04      3.96 o 
   3   2   4      233.60      238.08      6.76 o 
   4   2   4      172.37      179.37      5.83 o 
   5   2   4       90.41       86.84      4.51 o 
   6   2   4       40.02       35.38      2.55 o 
   7   2   4      174.83      182.91      6.80 o 
   8   2   4       51.42       48.12      3.82 o 
   9   2   4        4.29        3.73      2.80 o 
  10   2   4        4.92        5.44      3.03 o 
  11   2   4       58.37       54.20      5.20 o 
  12   2   4       77.89       85.30      7.08 o 
  13   2   4       41.15       34.98      5.81 o 
  14   2   4       11.83       10.30      5.61 o 
  15   2   4        5.49        7.04      6.34 o 
   0   3   4     1908.86     1893.31     60.77 o 
   1   3   4       70.26       69.04      2.97 o 
   2   3   4      530.45      562.17     14.37 o 
   3   3   4      116.00      122.24      5.88 o 
   4   3   4       32.02       27.76      3.67 o 
   5   3   4       73.89       78.32      3.91 o 
   6   3   4      102.19      116.13      4.56 o 
   7   3   4        2.56        3.74      2.20 o 
   8   3   4       99.49      108.22      5.25 o 
   9   3   4       72.45       64.26      5.23 o 
  10   3   4       49.10       36.83      4.39 o 
  11   3   4       40.99       35.89      4.63 o 
  12   3   4       38.56       37.28      5.05 o 
  13   3   4        3.06        7.23      4.84 o 
  14   3   4        5.04        5.51      5.74 o 
  15   3   4        9.94        4.01      7.92 o 
   0   4   4      447.77      444.35     16.80 o 
   1   4   4      111.45      127.52      4.41 o 
   2   4   4      916.84      952.53     27.27 o 
   3   4   4      644.75      690.16     18.11 o 
   4   4   4       23.75       25.44      2.75 o 
   5   4   4       35.39       38.47      2.88 o 
   6   4   4       12.27        9.53      2.58 o 
   7   4   4       89.41       86.99      4.85 o 
   8   4   4       59.22       46.60      4.07 o 
   9   4   4       43.03       27.63      3.92 o 
  10   4   4      180.18      175.46      8.75 o 
  11   4   4        1.22        7.34      3.45 o 
  12   4   4       60.68       48.60      6.03 o 
  13   4   4       19.02       14.97      4.84 o 
  14   4   4        2.06        2.45      5.89 o 
   0   5   4       98.82      117.63      6.14 o 
   1   5   4      208.67      210.24      6.34 o 
   2   5   4      174.69      189.56      6.29 o 
   3   5   4      130.98      120.49      8.11 o 
   4   5   4      101.40      113.87      5.48 o 
   5   5   4       92.17       85.52      7.46 o 
   6   5   4       25.50       24.33      3.10 o 
   7   5   4      305.39      294.28     10.55 o 
   8   5   4       75.15       77.73      5.84 o 
   9   5   4       19.05       14.71      3.96 o 
  10   5   4       34.15       36.47      5.39 o 
  11   5   4       70.21       53.44      6.07 o 
  12   5   4        0.47        5.63      4.27 o 
  13   5   4       42.82       35.01      9.19 o 
  14   5   4       65.47       63.47     10.83 o 
   0   6   4      111.73      120.87      6.83 o 
   1   6   4       62.95       63.87      3.86 o 
   2   6   4       41.05       33.70      3.14 o 
   3   6   4       22.85       16.71      2.89 o 
   4   6   4       81.60       76.17      7.38 o 
   5   6   4       73.88       80.57      5.28 o 
   6   6   4        7.00        6.50      2.96 o 
   7   6   4      282.81      293.07     10.64 o 
   8   6   4       53.31       43.93      4.52 o 
   9   6   4      210.52      205.89     12.70 o 
  10   6   4       26.75       22.82      4.12 o 
  11   6   4        5.21        8.76      4.18 o 
  12   6   4        8.57       11.75      4.85 o 
  13   6   4       43.76       47.63      8.60 o 
  14   6   4       24.82       22.41      8.94 o 
   0   7   4      763.94      872.24     50.66 o 
   1   7   4      144.90      170.29      8.51 o 
   2   7   4       76.28       77.51      7.16 o 
   3   7   4      333.19      316.07     13.71 o 
   4   7   4       53.18       50.11      5.60 o 
   5   7   4      263.31      264.99     10.68 o 
   6   7   4       12.57       10.39      3.20 o 
   7   7   4       91.70      107.27      6.63 o 
   8   7   4      123.90      118.82     15.89 o 
   9   7   4       17.35       20.59      4.23 o 
  10   7   4       43.97       40.05      5.12 o 
  11   7   4      166.25      172.45     18.57 o 
  12   7   4      119.73      121.96     10.08 o 
  13   7   4       33.78       22.17      8.48 o 
   0   8   4       37.40       30.90      6.73 o 
   1   8   4       52.42       53.46      5.39 o 
   2   8   4      332.42      323.57     15.50 o 
   3   8   4      319.29      291.49     12.12 o 
   4   8   4       42.91       29.69      5.84 o 
   5   8   4       33.02       31.91      4.48 o 
   6   8   4       16.27       14.96      3.89 o 
   7   8   4      104.28      103.45      7.04 o 
   8   8   4       73.06       93.85      7.00 o 
   9   8   4       36.22       26.11      5.74 o 
  10   8   4       55.12       53.21      6.24 o 
  11   8   4       10.82       10.13      4.81 o 
  12   8   4       79.69       75.31     11.43 o 
  13   8   4        3.95        7.45      7.85 o 
   0   9   4      288.26      333.53     22.40 o 
   1   9   4      135.87      149.36     12.75 o 
   2   9   4        5.69        8.47      5.62 o 
   3   9   4      235.15      247.27     12.06 o 
   4   9   4      109.16       92.12     11.11 o 
   5   9   4       20.93       13.40      3.85 o 
   6   9   4        0.41        6.51      3.89 o 
   7   9   4       15.33       16.10      4.46 o 
   8   9   4       16.33       20.35      4.91 o 
   9   9   4       66.36       74.87      9.84 o 
  10   9   4       37.67       30.06      5.80 o 
  11   9   4       82.42       74.46      9.62 o 
  12   9   4       92.87       92.16     10.87 o 
   0  10   4      361.49      341.84     25.02 o 
   1  10   4       39.37       38.12      6.53 o 
   2  10   4        4.11        2.08      4.54 o 
   3  10   4      130.58      134.75     13.52 o 
   4  10   4       38.51       34.71      5.35 o 
   5  10   4       23.41       16.66      7.63 o 
   6  10   4        0.37        1.72      4.32 o 
   7  10   4       15.70       23.82      5.60 o 
   8  10   4      152.60      146.78      9.41 o 
   9  10   4        3.40        6.92      5.10 o 
  10  10   4        4.56        6.85      5.19 o 
  11  10   4       31.71       28.44      8.04 o 
   0  11   4       10.04        7.05      9.91 o 
   1  11   4       17.55       19.85      5.36 o 
   2  11   4       57.66       58.44      7.13 o 
   3  11   4       24.40       17.42      5.30 o 
   4  11   4        2.44        2.29      4.99 o 
   5  11   4       37.00       31.01      5.53 o 
   6  11   4        0.20        3.53      4.82 o 
   7  11   4       78.44       85.69     13.10 o 
   8  11   4       41.05       42.77      7.20 o 
   9  11   4       24.42       22.33      6.46 o 
  10  11   4       13.75       17.41      7.37 o 
   0  12   4       63.31       52.02     11.22 o 
   1  12   4        3.63        9.53      6.45 o 
   2  12   4        5.18        5.85      5.53 o 
   3  12   4       22.06       18.30      6.81 o 
   4  12   4       36.90       33.37      7.24 o 
   5  12   4       22.01       21.45      6.23 o 
   6  12   4        8.22       11.21      6.15 o 
   7  12   4       19.01       25.72      6.40 o 
   8  12   4       35.17       46.20      7.46 o 
   9  12   4        8.13       17.97      7.69 o 
   0  13   4       18.50       15.72      8.88 o 
   1  13   4       15.52       11.34      7.14 o 
   2  13   4       45.62       53.01      9.48 o 
   3  13   4       67.87       67.51      8.22 o 
   4  13   4       42.12       42.09      7.60 o 
   5  13   4        9.92        7.98      7.03 o 
   6  13   4       19.77       20.95      8.77 o 
   7  13   4      116.16      130.46     13.61 o 
   0  14   4       36.72       20.29      9.97 o 
   1  14   4        1.95        3.55      6.09 o 
   2  14   4       95.10      100.45     13.50 o 
   3  14   4       10.01        9.56      7.65 o 
   4  14   4       26.90       12.81      7.10 o 
   5  14   4       24.69       21.05      7.08 o 
   0  15   4        5.50       10.42     15.28 o 
   2   0   5       18.39       18.43      3.32 o 
   4   0   5      243.08      248.51     11.21 o 
   6   0   5      260.48      275.77     12.61 o 
   8   0   5        6.76        6.07      5.24 o 
  10   0   5       68.99       66.71     16.22 o 
  12   0   5       57.65       67.15     10.49 o 
  14   0   5        2.59       -2.79      7.95 o 
   1   1   5      166.75      183.51      6.67 o 
   2   1   5      192.04      205.81      6.78 o 
   3   1   5      188.72      218.88      6.87 o 
   4   1   5      240.82      246.93      8.08 o 
   5   1   5      498.20      485.00     12.56 o 
   6   1   5      538.67      549.16     16.48 o 
   7   1   5      210.81      219.68      8.01 o 
   8   1   5        2.09        3.40      2.81 o 
   9   1   5      148.45      127.20     10.28 o 
  10   1   5       65.28       62.06      6.21 o 
  11   1   5       29.29       28.83      5.36 o 
  12   1   5       16.74       16.85      5.19 o 
  13   1   5       37.44       22.99      7.14 o 
  14   1   5       20.35       14.99      6.93 o 
   1   2   5      226.74      251.76      7.80 o 
   2   2   5      105.57      102.89      4.51 o 
   3   2   5       71.08       69.57      4.69 o 
   4   2   5      147.01      148.82     10.99 o 
   5   2   5      188.19      193.75      7.67 o 
   6   2   5      473.97      471.30     13.59 o 
   7   2   5      229.10      216.34      8.45 o 
   8   2   5        3.17        4.51      2.97 o 
   9   2   5      164.32      152.97      9.78 o 
  10   2   5       75.29       70.49      6.68 o 
  11   2   5        4.81       10.45      5.27 o 
  12   2   5       14.61       13.69      5.35 o 
  13   2   5       35.69       23.97      7.02 o 
  14   2   5       99.71       91.55     12.81 o 
   1   3   5       61.43       63.61      3.32 o 
   2   3   5      125.00      113.91      6.13 o 
   3   3   5       14.18        8.69      2.33 o 
   4   3   5      139.94      145.44      9.39 o 
   5   3   5       38.94       34.74      5.08 o 
   6   3   5      121.00      127.36      7.81 o 
   7   3   5       12.83        9.05      3.01 o 
   8   3   5       45.45       55.77      5.39 o 
   9   3   5        2.43        1.01      3.54 o 
  10   3   5      116.60      104.39      7.39 o 
  11   3   5       18.63       21.38      5.15 o 
  12   3   5        0.87        5.61      4.88 o 
  13   3   5        0.30        3.40      6.13 o 
  14   3   5      111.06      107.42     14.45 o 
   1   4   5       63.08       66.51      3.60 o 
   2   4   5       86.38       78.85      3.85 o 
   3   4   5      243.29      260.32      9.72 o 
   4   4   5       41.75       48.90      3.74 o 
   5   4   5        8.83        9.04      2.72 o 
   6   4   5        4.27        4.48      2.87 o 
   7   4   5       49.18       50.59      4.37 o 
   8   4   5      132.83      137.82      9.04 o 
   9   4   5      187.68      186.42     12.49 o 
  10   4   5       91.55       90.01     10.91 o 
  11   4   5       58.68       49.74      6.51 o 
  12   4   5       27.50       35.35      7.49 o 
  13   4   5       29.65       18.61      7.61 o 
  14   4   5       32.78       24.93     11.58 o 
   1   5   5       64.85       60.36      3.75 o 
   2   5   5       32.59       28.30      3.36 o 
   3   5   5        6.79        6.40      3.24 o 
   4   5   5       75.54       66.65      4.59 o 
   5   5   5      180.56      182.71      7.17 o 
   6   5   5      317.87      295.01     12.59 o 
   7   5   5       96.48       88.97      5.32 o 
   8   5   5       13.84       12.44      3.47 o 
   9   5   5       34.32       35.30      5.24 o 
  10   5   5       13.00        6.34      4.31 o 
  11   5   5       11.21        9.61      4.93 o 
  12   5   5       36.51       23.28      6.16 o 
  13   5   5       57.73       63.93     11.10 o 
   1   6   5       68.56       67.94      4.46 o 
   2   6   5       81.52       86.13      5.61 o 
   3   6   5       68.70       75.84      7.26 o 
   4   6   5       63.52       50.03      5.56 o 
   5   6   5        6.34        4.90      3.31 o 
   6   6   5       80.34       84.13      5.94 o 
   7   6   5       41.32       51.16      4.70 o 
   8   6   5        5.59        5.25      3.51 o 
   9   6   5       58.38       52.81      5.00 o 
  10   6   5       63.21       58.72      6.04 o 
  11   6   5       73.57       63.95      6.49 o 
  12   6   5        9.95       12.82      5.84 o 
  13   6   5       45.16       29.22      8.06 o 
   1   7   5      269.01      288.86     14.19 o 
   2   7   5      180.55      174.60      8.36 o 
   3   7   5      443.18      494.84     17.86 o 
   4   7   5       69.26       70.63      5.88 o 
   5   7   5      104.91      102.30      6.38 o 
   6   7   5       25.31       28.94      4.22 o 
   7   7   5      186.99      202.95      9.65 o 
   8   7   5       14.55       12.61      4.19 o 
   9   7   5      170.83      172.46      9.13 o 
  10   7   5       40.52       44.24      5.52 o 
  11   7   5        5.31       -0.70      5.12 o 
  12   7   5       14.90       15.29      6.29 o 
   1   8   5       18.27       15.67      5.50 o 
   2   8   5       87.86       84.19      7.06 o 
   3   8   5       13.15        9.63      3.69 o 
   4   8   5        7.07        5.73      3.87 o 
   5   8   5       22.52       22.00      4.54 o 
   6   8   5       93.63       96.45      7.27 o 
   7   8   5       15.76        9.95      4.40 o 
   8   8   5       22.98       17.13      4.93 o 
   9   8   5       22.53       24.10      6.64 o 
  10   8   5       32.11       29.70      5.79 o 
  11   8   5       23.82       10.54      5.97 o 
  12   8   5       13.03       12.38      6.65 o 
   1   9   5       50.40       48.66      7.27 o 
   2   9   5       60.29       58.20      7.71 o 
   3   9   5       10.76        9.57      5.02 o 
   4   9   5        0.52        4.51      4.26 o 
   5   9   5        0.40        4.37      4.05 o 
   6   9   5       67.39       67.71      7.62 o 
   7   9   5       42.70       41.57      5.79 o 
   8   9   5        0.29        5.29      4.81 o 
   9   9   5       19.08       10.16      5.18 o 
  10   9   5       11.14       20.13      5.74 o 
  11   9   5       38.73       39.89      6.98 o 
   1  10   5      218.65      230.85     19.34 o 
   2  10   5       94.25       80.40      8.25 o 
   3  10   5       35.31       34.40      6.36 o 
   4  10   5       61.01       62.65      7.79 o 
   5  10   5       22.05       31.67      6.85 o 
   6  10   5      102.08       97.74      8.65 o 
   7  10   5       31.70       20.52      5.42 o 
   8  10   5        4.97        4.24      4.95 o 
   9  10   5        2.08        7.80      5.58 o 
  10  10   5       94.50      114.44     10.66 o 
   1  11   5        0.60       13.71      7.93 o 
   2  11   5       13.03       18.46      6.03 o 
   3  11   5       10.98       12.94      5.72 o 
   4  11   5       47.18       43.23      7.41 o 
   5  11   5        0.63        4.96      5.40 o 
   6  11   5       14.94       11.99      6.23 o 
   7  11   5       21.54       20.84      8.09 o 
   8  11   5       40.30       50.42      7.72 o 
   9  11   5        0.26        0.02      6.37 o 
   1  12   5        3.28       -1.57      6.66 o 
   2  12   5       33.98       48.57      9.20 o 
   3  12   5       35.17       42.41      7.32 o 
   4  12   5       24.30       35.34     10.68 o 
   5  12   5       16.93       13.12      6.64 o 
   6  12   5       24.75       30.22      7.71 o 
   7  12   5       39.62       47.80     12.46 o 
   1  13   5       35.47       35.28      9.37 o 
   2  13   5        4.72       -0.49      7.51 o 
   3  13   5       41.26       39.56      9.17 o 
   4  13   5        9.07       18.54      7.15 o 
   5  13   5       12.10       16.92      7.51 o 
   1  14   5       12.38        6.51      7.21 o 
   2  14   5        2.79        8.64      7.65 o 
   0   0   6     1323.68     1544.75    123.40 o 
   2   0   6      115.43      121.91      8.76 o 
   4   0   6        6.66        4.95      4.82 o 
   6   0   6       57.34       41.98      7.40 o 
   8   0   6       76.41       70.33      9.28 o 
  10   0   6       26.78       24.72      7.41 o 
  12   0   6       93.12       66.46     13.91 o 
   0   1   6      472.56      517.33     21.89 o 
   1   1   6      100.86      126.78      6.50 o 
   2   1   6       56.28       57.69      4.15 o 
   3   1   6      488.63      543.44     17.30 o 
   4   1   6       91.10       76.51      5.77 o 
   5   1   6      124.71      137.42     13.41 o 
   6   1   6        7.27       12.79      5.98 o 
   7   1   6       79.72       68.21      5.84 o 
   8   1   6       41.60       33.40      5.24 o 
   9   1   6       42.05       41.62      5.63 o 
  10   1   6       48.98       50.49      7.34 o 
  11   1   6        2.65       -3.74      4.91 o 
  12   1   6       66.70       55.60      9.06 o 
  13   1   6       45.83       44.67     10.83 o 
   0   2   6       63.36       73.73      5.76 o 
   1   2   6       31.11       28.05      4.32 o 
   2   2   6       65.63       71.40      4.46 o 
   3   2   6       25.79       22.58      3.69 o 
   4   2   6      141.92      157.13      9.50 o 
   5   2   6      103.33      106.30      6.73 o 
   6   2   6       21.03       15.09      6.67 o 
   7   2   6      224.74      222.10     20.73 o 
   8   2   6      110.38       96.67      7.95 o 
   9   2   6       47.12       31.72      6.03 o 
  10   2   6       83.57       83.71      9.88 o 
  11   2   6        6.48        5.54      5.32 o 
  12   2   6       24.75       32.46      7.67 o 
  13   2   6       25.14       11.07     13.13 o 
   0   3   6       12.56       14.24      4.24 o 
   1   3   6       13.82       11.71      2.85 o 
   2   3   6      346.55      377.06     12.95 o 
   3   3   6       41.36       41.07      4.15 o 
   4   3   6      169.84      188.36     10.69 o 
   5   3   6        7.55        7.81      3.41 o 
   6   3   6       22.02       21.30      3.86 o 
   7   3   6        2.96        3.04      3.68 o 
   8   3   6      112.35      105.62      8.72 o 
   9   3   6       63.02       58.19      6.28 o 
  10   3   6       66.19       59.22      9.73 o 
  11   3   6        1.13       -2.29      5.90 o 
  12   3   6       15.22       10.93      7.79 o 
  13   3   6        0.31        9.47      7.90 o 
   0   4   6      328.43      334.43     15.38 o 
   1   4   6      178.25      190.70      9.22 o 
   2   4   6      110.16      109.07      6.63 o 
   3   4   6      110.22      117.94      8.56 o 
   4   4   6       58.94       56.73      5.88 o 
   5   4   6       16.06       19.50      3.46 o 
   6   4   6       15.30       15.97      3.76 o 
   7   4   6       73.99       69.47      7.22 o 
   8   4   6       22.75       19.71      4.67 o 
   9   4   6       30.35       23.99      5.15 o 
  10   4   6       72.99       68.70      7.44 o 
  11   4   6       13.36       -2.81      7.13 o 
  12   4   6       13.64       11.83      7.55 o 
   0   5   6       22.95       14.06      6.66 o 
   1   5   6        1.49        6.59      3.09 o 
   2   5   6       24.72       23.40      4.08 o 
   3   5   6      109.87      112.26      6.98 o 
   4   5   6       60.69       65.84      5.82 o 
   5   5   6      155.31      171.24     15.75 o 
   6   5   6       28.82       24.34      4.74 o 
   7   5   6       48.88       48.25      4.89 o 
   8   5   6        2.02        4.53      3.90 o 
   9   5   6       18.06       19.10      4.66 o 
  10   5   6        6.58        9.90      4.91 o 
  11   5   6       29.90       38.69      7.68 o 
  12   5   6       32.62       24.79      9.50 o 
   0   6   6      718.50      795.69     48.10 o 
   1   6   6       56.68       53.76      8.54 o 
   2   6   6       22.27       15.87      4.36 o 
   3   6   6      136.73      142.57      7.89 o 
   4   6   6       34.23       23.40      4.49 o 
   5   6   6       20.28       16.06      4.09 o 
   6   6   6        8.86       10.15      4.14 o 
   7   6   6       64.58       71.37      6.29 o 
   8   6   6        0.17        1.75      3.79 o 
   9   6   6        2.20        0.83      4.45 o 
  10   6   6       20.78       25.61      6.31 o 
  11   6   6       67.14       67.14     14.70 o 
  12   6   6      109.12      120.46     23.52 o 
   0   7   6       91.66       98.39     17.10 o 
   1   7   6      315.85      331.46     19.16 o 
   2   7   6       10.98       16.78      5.34 o 
   3   7   6      138.52      139.50      8.56 o 
   4   7   6        1.79        6.08      3.76 o 
   5   7   6        2.33        2.69      3.84 o 
   6   7   6       22.78       17.24      4.44 o 
   7   7   6       68.03       61.44      6.14 o 
   8   7   6       24.73       18.54      4.82 o 
   9   7   6       27.52       23.47      5.88 o 
  10   7   6       15.37       17.46      6.24 o 
  11   7   6       49.87       41.38      7.65 o 
   0   8   6      167.07      146.42     21.24 o 
   1   8   6       38.31       36.74      9.63 o 
   2   8   6       20.57       35.70      7.36 o 
   3   8   6        9.47        3.61      5.16 o 
   4   8   6       26.84       22.48      5.35 o 
   5   8   6       19.51       21.79      4.53 o 
   6   8   6        9.50       13.84      4.45 o 
   7   8   6       54.52       57.66      8.22 o 
   8   8   6        7.38        6.35      4.98 o 
   9   8   6        5.98        7.51      5.33 o 
  10   8   6        6.06        4.10      6.07 o 
   0   9   6        8.02        9.50     10.11 o 
   1   9   6       60.32       71.52     16.84 o 
   2   9   6        0.46        6.63      6.21 o 
   3   9   6       10.20        8.78      6.03 o 
   4   9   6       21.48       20.33      5.74 o 
   5   9   6       53.93       48.41      6.96 o 
   6   9   6        7.49        6.60      5.08 o 
   7   9   6        5.83        6.86      4.85 o 
   8   9   6       44.14       43.82      8.92 o 
   9   9   6       21.67       20.19      6.84 o 
   0  10   6       95.84       57.43     14.39 o 
   1  10   6       43.03       67.47     11.42 o 
   2  10   6       44.68       53.21     16.14 o 
   3  10   6        5.27        9.66      6.30 o 
   4  10   6       73.94       69.10      8.79 o 
   5  10   6        0.20        3.85      6.17 o 
   6  10   6       13.95       12.48      6.80 o 
   7  10   6       24.36       28.03      7.42 o 
   8  10   6       40.72       30.59      6.60 o 
   0  11   6       17.55       13.48     12.17 o 
   1  11   6        0.48       -2.40     11.87 o 
   2  11   6       43.02       48.85      9.52 o 
   3  11   6       84.47       79.24     18.00 o 
   4  11   6        5.61       17.12      6.86 o 
   5  11   6       31.79       42.56      8.27 o 
   6  11   6        1.08        6.75      7.13 o 
   7  11   6       10.80       10.84      7.88 o 
   0  12   6        5.63       -1.25     12.59 o 
   1  12   6        5.76       -0.19      7.50 o 
   2  12   6        4.73       12.83      7.83 o 
   3  12   6       37.07       39.76     10.37 o 
   4  12   6       29.30       11.65     11.62 o 
   5  12   6        8.82        3.27      6.94 o 
   0  13   6       87.23       77.65     15.67 o 
   1  13   6       15.72       23.40      9.36 o 
   2   0   7      133.14      130.87      8.92 o 
   4   0   7      189.52      175.36     19.75 o 
   6   0   7        0.60        1.70      7.50 o 
   8   0   7       68.83       66.12     11.88 o 
  10   0   7       84.63       69.93     14.10 o 
  12   0   7       29.69       27.79     11.86 o 
   1   1   7       55.08       58.29      4.89 o 
   2   1   7        0.31        4.48      3.29 o 
   3   1   7        7.04        7.02      4.33 o 
   4   1   7      231.33      232.39     13.66 o 
   5   1   7       69.48       80.75     11.55 o 
   6   1   7       16.88       19.10      5.90 o 
   7   1   7      190.99      193.18     11.60 o 
   8   1   7       34.51       17.70      7.31 o 
   9   1   7       28.28       31.47      7.13 o 
  10   1   7        3.12        6.74      8.06 o 
  11   1   7       32.73       30.34      9.33 o 
  12   1   7       24.58       11.23     10.90 o 
   1   2   7       98.28       93.99      8.54 o 
   2   2   7       63.15       66.42      5.67 o 
   3   2   7       56.31       56.90      5.13 o 
   4   2   7       52.55       56.52      7.38 o 
   5   2   7       44.56       45.95      6.29 o 
   6   2   7      246.49      252.44     15.01 o 
   7   2   7        7.94        6.08      5.26 o 
   8   2   7       37.45       14.61      6.09 o 
   9   2   7       18.50       10.16      6.29 o 
  10   2   7       32.55       22.10      9.03 o 
  11   2   7       18.51       22.50      9.19 o 
   1   3   7       23.44       24.90      4.42 o 
   2   3   7       30.67       31.78      5.56 o 
   3   3   7       20.50       22.57      5.17 o 
   4   3   7       55.48       65.25      6.41 o 
   5   3   7        2.32        3.16      4.41 o 
   6   3   7      100.13      102.74      7.70 o 
   7   3   7        1.10        8.18      4.77 o 
   8   3   7       33.74       18.74      6.29 o 
   9   3   7       12.67        6.88      7.22 o 
  10   3   7       17.00       12.37      8.37 o 
  11   3   7       18.38       20.04      9.01 o 
   1   4   7       40.66       34.70      5.40 o 
   2   4   7       41.91       42.17      5.68 o 
   3   4   7        8.15        7.02      4.45 o 
   4   4   7       64.91       58.51      6.02 o 
   5   4   7      103.18      102.43      6.89 o 
   6   4   7      168.42      167.64      9.07 o 
   7   4   7       80.81       79.64      8.88 o 
   8   4   7       27.44       22.39      5.79 o 
   9   4   7        6.89       12.71      7.44 o 
  10   4   7       10.86        8.88      8.67 o 
  11   4   7       17.08       12.37      9.02 o 
   1   5   7        2.03        6.07      4.65 o 
   2   5   7       58.15       44.32      6.75 o 
   3   5   7      136.40      140.06      8.33 o 
   4   5   7      111.34      110.10      8.35 o 
   5   5   7       12.64       14.71      4.50 o 
   6   5   7       23.14       22.36      4.81 o 
   7   5   7       12.35       12.74      5.25 o 
   8   5   7        2.39       12.93      5.47 o 
   9   5   7       77.41       87.93     12.98 o 
  10   5   7        1.24        9.60      6.93 o 
   1   6   7      100.49      109.75     12.85 o 
   2   6   7      144.50      140.21     10.61 o 
   3   6   7        5.82       11.27      5.68 o 
   4   6   7        1.98        8.10      4.69 o 
   5   6   7       28.32       22.73      4.93 o 
   6   6   7       13.34       16.88      4.88 o 
   7   6   7        1.18        1.67      4.88 o 
   8   6   7       39.30       42.50      6.60 o 
   9   6   7        2.42        6.20      6.21 o 
  10   6   7       65.78       76.31      9.30 o 
   1   7   7       23.20        8.70      6.06 o 
   2   7   7       25.59       20.51      6.29 o 
   3   7   7       67.68       60.22     10.80 o 
   4   7   7       24.74       20.95      6.47 o 
   5   7   7        8.43        8.79      5.53 o 
   6   7   7        9.36        8.63      5.07 o 
   7   7   7        4.14        9.64      5.32 o 
   8   7   7        4.93        9.93      6.00 o 
   9   7   7       71.51       74.73     14.75 o 
   1   8   7       34.76       31.43     15.44 o 
   2   8   7        8.76        9.49      7.80 o 
   3   8   7       36.34       39.23      7.26 o 
   4   8   7       79.39       68.62      8.02 o 
   5   8   7        1.83        5.97      6.08 o 
   6   8   7       42.59       34.74      7.14 o 
   7   8   7        3.82        8.31      5.41 o 
   8   8   7       42.61       36.77      7.81 o 
   1   9   7       22.01       16.01     13.83 o 
   2   9   7       16.51       21.78      9.00 o 
   3   9   7       72.90       70.66     12.40 o 
   4   9   7       21.51       26.88      6.93 o 
   5   9   7       38.51       31.20      7.17 o 
   6   9   7       14.22       17.28      6.61 o 
   7   9   7       46.99       53.49      8.25 o 
   1  10   7       10.26        2.13      8.55 o 
   2  10   7        3.90       -3.14      8.39 o 
   3  10   7        6.52        2.95      7.90 o 
   4  10   7       14.77       10.19      9.90 o 
   5  10   7       28.81       23.25     10.81 o 
   6  10   7       53.15       50.50      9.26 o 
   1  11   7       14.83       18.39     10.21 o 
   2  11   7       15.12       18.41      9.43 o 
   3  11   7        8.73        3.75      8.01 o 
   4  11   7       18.10       17.76     10.84 o 
   0   0   8       13.22       10.55      9.04 o 
   2   0   8      118.91      130.59     23.69 o 
   4   0   8       37.39       43.74     11.64 o 
   6   0   8        2.24       -5.83      9.86 o 
   8   0   8      102.75      126.36     24.15 o 
  10   0   8       30.44       44.08     18.42 o 
   0   1   8       51.24       47.91      7.29 o 
   1   1   8        1.69        5.29      4.64 o 
   2   1   8       26.59       26.20      5.21 o 
   3   1   8       57.12       69.01      8.04 o 
   4   1   8       37.63       43.20      7.42 o 
   5   1   8       15.04       16.39      6.72 o 
   6   1   8        4.33        4.26      7.11 o 
   7   1   8        2.40       13.64      7.58 o 
   8   1   8        4.36       18.13     11.03 o 
   9   1   8       14.06       16.08     11.23 o 
  10   1   8       27.50       31.50     11.95 o 
   0   2   8      209.72      256.69     25.70 o 
   1   2   8       36.67       46.45      5.68 o 
   2   2   8       74.19       78.98      6.74 o 
   3   2   8       18.52       17.72      5.59 o 
   4   2   8      135.96      139.11     15.17 o 
   5   2   8       58.93       57.56      8.41 o 
   6   2   8        4.33        4.31      7.06 o 
   7   2   8        9.04       10.10      9.10 o 
   8   2   8       29.82       17.08     11.55 o 
   9   2   8       43.08       62.61     11.18 o 
  10   2   8       56.11       63.22     15.24 o 
   0   3   8       57.03       51.33     11.06 o 
   1   3   8        3.01        4.45      6.51 o 
   2   3   8       23.07       39.26      6.28 o 
   3   3   8        5.25        9.44      5.52 o 
   4   3   8       15.10       18.72      6.74 o 
   5   3   8       20.27       26.42      7.02 o 
   6   3   8       19.69       21.89      6.73 o 
   7   3   8        9.16        9.90      6.38 o 
   8   3   8       23.40       17.75      9.46 o 
   9   3   8        6.18       13.61      8.96 o 
   0   4   8       36.80       43.42     10.65 o 
   1   4   8        1.74       -1.63      5.71 o 
   2   4   8       73.90       73.78      8.75 o 
   3   4   8       42.21       39.38      7.53 o 
   4   4   8       57.01       61.08      7.34 o 
   5   4   8       97.50       83.01      8.55 o 
   6   4   8        8.28        6.90      5.59 o 
   7   4   8       37.76       31.97      8.55 o 
   8   4   8        2.18        4.32      7.05 o 
   9   4   8       14.89       24.38      8.21 o 
   0   5   8       23.19        6.63      8.60 o 
   1   5   8       77.30       83.41     12.77 o 
   2   5   8        0.59       13.03      6.38 o 
   3   5   8       48.18       46.67      7.84 o 
   4   5   8       20.53       24.53      6.85 o 
   5   5   8        3.14        9.56      5.57 o 
   6   5   8        8.69       10.55      6.36 o 
   7   5   8        8.55        9.52      6.74 o 
   8   5   8       22.00       27.95      8.29 o 
   0   6   8       30.90       16.90     12.47 o 
   1   6   8        3.05       12.58      7.57 o 
   2   6   8       64.60       64.79     10.04 o 
   3   6   8       14.48       21.11      7.05 o 
   4   6   8       39.31       47.39      8.48 o 
   5   6   8       64.53       64.09      8.20 o 
   6   6   8        2.58        6.14      7.13 o 
   7   6   8       27.49       24.69      8.17 o 
   8   6   8       40.95       34.31      8.13 o 
   0   7   8       86.86       79.75     18.83 o 
   1   7   8       81.01       73.54     19.29 o 
   2   7   8       32.71       29.89      8.77 o 
   3   7   8       57.21       49.69      9.78 o 
   4   7   8        4.00        3.62      6.88 o 
   5   7   8        6.04        7.37      6.64 o 
   6   7   8       18.23       14.58      7.75 o 
   7   7   8        4.45       -2.69      7.29 o 
   0   8   8       80.95       77.09     18.75 o 
   1   8   8       18.95       40.71     15.55 o 
   2   8   8       43.05       33.56     10.79 o 
   3   8   8        5.02       19.64      8.43 o 
   4   8   8       11.79       16.46      7.80 o 
   5   8   8       24.34       20.52      9.27 o 
   6   8   8       12.06        3.56     16.51 o 
   0   9   8        3.37        7.49     13.67 o 
   1   9   8       22.46       21.11     13.79 o 
   2   9   8       12.41        1.54      9.83 o 
   3   9   8        6.27        8.50      9.82 o 
   4   9   8        1.36        6.14     11.86 o 
   2   0   9       31.75       27.92     11.52 o 
   4   0   9       38.82       28.14     12.20 o 
   6   0   9       90.09      105.27     23.79 o 
   1   1   9       11.97       11.56      7.34 o 
   2   1   9        9.02       10.63      8.62 o 
   3   1   9        1.84        7.69      7.43 o 
   4   1   9       13.25        6.02      7.96 o 
   5   1   9       19.49       39.89     25.62 o 
   6   1   9       54.87       55.84     23.80 o 
   7   1   9        5.14        4.46     11.50 o 
   1   2   9       17.73       22.92      7.79 o 
   2   2   9       75.97       91.47     11.71 o 
   3   2   9       10.85       16.56      9.65 o 
   4   2   9       85.17      110.47     12.18 o 
   5   2   9        7.32        6.13      8.91 o 
   6   2   9       13.83       18.34      9.53 o 
   7   2   9        4.79        6.44     11.28 o 
   1   3   9       31.32       29.44      8.89 o 
   2   3   9       96.91      124.75     13.54 o 
   3   3   9        9.87       17.12      8.91 o 
   4   3   9        0.24        4.73     11.54 o 
   5   3   9        5.73        6.85      8.81 o 
   6   3   9       34.39       30.26     10.53 o 
   1   4   9       16.12       24.80      7.91 o 
   2   4   9        4.66        2.93      8.46 o 
   3   4   9       13.17       16.39      8.99 o 
   4   4   9       17.33       25.90      9.57 o 
   5   4   9       18.55       25.50      9.72 o 
   6   4   9       17.71       26.25     10.52 o 
   1   5   9        2.21       10.29      8.84 o 
   2   5   9       13.54       20.52      9.21 o 
   3   5   9        6.84        7.51      8.92 o 
   4   5   9       21.25       17.22      9.26 o 
   5   5   9       28.71       33.16      9.20 o 
   1   6   9       24.01       24.65      9.78 o 
   2   6   9       34.74       44.27     10.40 o 
   3   6   9       42.20       61.44     11.60 o 
   4   6   9       39.78       20.48     12.34 o 
   1   7   9        8.65        6.87     15.05 o 
   2   7   9       10.70        3.31     10.43 o 
   1   1  10        0.55       29.18     21.99 o 
                                                 
